# Supplementary material for: Rhizosphere Microbial Communities Are Significantly Affected by Optimized Phosphorus Management in a Slope Farming System
Source: Front Microbiol. 2021 Sep 13;12:739844. doi: 10.3389/fmicb.2021.739844 (PMC8473901; doi:10.3389/fmicb.2021.739844)
Supplement: Supplementary Table 1 — PCR primers for 16S rRNA and ITS in this work. [file Data_Sheet_1.xlsx]

## Sheet: S1
Table S1. A list of PCR primers used in this work
Gene	Primer	Primer sequence
16S rRNA	515F	GTGCCAGCMGCCGCGG
	806R	GGACTACHVGGGTWTCTAAT
ITS	ITS1F	CTTGGTCATTTAGAGGAAGTAA
	ITS2R	GCTGCGTTCTTCATCGATGC

## Sheet: S2
Table S2. PCR amplification process of 16S rRNA gene and ITS gene
Gene	PCR reaction		PCR program
16S rRNA	5 × FastPfu Buffer	4 µL	95 °C	3 min
	2.5 mM dNTPs	2 µL	95 °C	30 sec	35 cycles
	Forward primers (5 µM)	0.8 µL	55 °C	30 sec
	Reverse primers (5 µM)	0.8 µL	72 °C	45 sec
	FastPfu Polymerase	0.4 µL	72 °C	10 min
	Template DNA	10 ng
	ddH2O	up to 20 µL
ITS	10 ×Buffer	2 µL	95 °C	3 min
	2.5 mM dNTPs	2 µL	95 °C	30 sec	27 cycles
	Forward primers (5 µM)	0.8 µL	55 °C	30 sec
	Reverse primers (5 µM)	0.8 µL	72 °C	45 sec
	rTaq polymerase	0.2 µL	72 °C	10 min
	BSA	0.2 µL
	Template DNA	10 ng
	ddH2O	up to 20 µL

## Sheet: S3
Table S3. Correlation coefficient between environmental factors and microbial structure
	Bacterial				Fungal
	RDA1	RDA2	r²	p_values	RDA1	RDA2	r²	p_values
pH	0.988	0.1543	0.189	0.105	0.6912	-0.7227	0.4069	0.003
AN	0.9887	0.1497	0.0199	0.791	0.6609	-0.7505	0.2133	0.074
AP	-0.7452	0.6668	0.0112	0.882	-0.3968	0.9179	0.1145	0.267
TN	0.9697	-0.2443	0.2916	0.025	0.5473	-0.8369	0.2169	0.072
NO3	-0.317	-0.9484	0.1428	0.182	-0.9095	-0.4158	0.0134	0.885
NH4	0.9611	-0.2761	0.0209	0.787	0.6156	-0.7881	0.1674	0.133

## Sheet: S4
Table S4. Bacterial network structure properties
sigle value attribute			network node attribute						network center coefficient
	P125	P90	P125			P90			P125					P90
Transitivity	0.42	0.55	node name	degree	clustering	node name	degree	clustering	Node ID	Node Name	Degree Centrality	Closeness Centrality	Betweenness Centrality	Node ID	Node Name	Degree Centrality	Closeness Centrality	Betweenness Centrality
Diameter	4	5	g__Nitrospira	9	0.444444	g__norank_f__Ktedonobacteraceae	18	0.647059	60	g__unclassified_f__Solirubrobacteraceae	0.242424	0.495	0.0422241	88	g__norank_f__JG30-KF-AS9	0.229167	0.533333	0.057806
Average shortest path length	2.3	2.13	g__Haliangium	13	0.358974	g__FCPS473	19	0.461988	73	g__unclassified_o__Saccharimonadales	0.181818	0.492537	0.0379569	56	g__Occallatibacter	0.4375	0.603774	0.0427011
			g__Rhodanobacter	19	0.421053	g__Rhodanobacter	22	0.510823	79	g__norank_f__norank_o__Acidobacteriales	0.242424	0.492537	0.037257	39	g__Leifsonia	0.3125	0.55814	0.0326593
			g__norank_f__Ktedonobacteraceae	22	0.385281	g__norank_f__Simkaniaceae	12	0.515152	27	g__unclassified_p__Chloroflexi	0.242424	0.529412	0.0372346	29	g__norank_f__Vermiphilaceae	0.28125	0.55814	0.0326245
			g__norank_f__norank_o__B12-WMSP1	16	0.483333	g__norank_f__norank_o__B12-WMSP1	26	0.48	80	g__Pajaroellobacter	0.232323	0.518325	0.0350906	22	g__Bryobacter	0.166667	0.489796	0.0261301
			g__norank_f__Isosphaeraceae	8	0.857143	g__norank_f__Isosphaeraceae	18	0.535948	77	g__Mucilaginibacter	0.191919	0.482927	0.0340758	46	g__Gemmatimonas	0.427083	0.581818	0.0233533
			g__Sphingomonas	19	0.403509	g__norank_f__norank_o__norank_c__OLB14	15	0.314286	87	g__norank_f__norank_o__norank_c__norank_p__WPS-2	0.212121	0.473684	0.0314584	54	g__unclassified_f__Solirubrobacteraceae	0.385417	0.578313	0.0233162
			g__FCPS473	12	0.439394	g__Haliangium	13	0.410256	63	g__Pedobacter	0.161616	0.485294	0.0299499	33	g__Streptomyces	0.25	0.513369	0.022865
			g__Kribbella	19	0.461988	g__Dyella	26	0.56	69	g__Conexibacter	0.161616	0.45	0.0298086	59	g__norank_f__norank_o__Subgroup_2	0.239583	0.533333	0.0227757
			g__norank_f__norank_o__Elsterales	15	0.542857	g__Sphingomonas	29	0.603448	26	g__Catenulispora	0.191919	0.475962	0.0277567	63	g__norank_f__Acetobacteraceae	0.15625	0.482412	0.0224482
			g__Reyranella	16	0.375	g__Chujaibacter	11	0.436364	98	g__norank_f__SC-I-84	0.161616	0.462617	0.0272421	9	g__Dyella	0.270833	0.510638	0.0224456
			g__Dyella	18	0.424837	g__Knoellia	4	1	55	g__Acidibacter	0.151515	0.469194	0.0270862	83	g__norank_f__norank_o__IMCC26256	0.34375	0.533333	0.0223531
			g__Chujaibacter	15	0.447619	g__norank_f__norank_o__Elsterales	16	0.675	4	g__norank_f__Ktedonobacteraceae	0.222222	0.502538	0.02637	65	g__norank_f__norank_o__Saccharimonadales	0.375	0.55814	0.021736
			g__Knoellia	5	0.4	g__norank_f__67-14	22	0.709957	35	g__Streptomyces	0.222222	0.515625	0.0259001	62	g__Conexibacter	0.333333	0.55814	0.0213259
			g__norank_f__67-14	17	0.367647	g__Pseudolabrys	14	0.406593	100	g__norank_f__norank_o__Chloroplast	0.20202	0.469194	0.0239981	7	g__norank_f__norank_o__norank_c__OLB14	0.15625	0.475248	0.0207592
			g__Pseudolabrys	12	0.393939	g__Candidatus_Solibacter	6	0.4	59	g__Acidipila	0.141414	0.441964	0.0237958	44	g__Legionella	0.104167	0.446512	0.0205861
			g__unclassified_k__norank_d__Bacteria	9	0.527778	g__unclassified_k__norank_d__Bacteria	6	0.333333	62	g__Occallatibacter	0.181818	0.480583	0.0229239	68	g__norank_f__WD2101_soil_group	0.1875	0.466019	0.0197129
			g__Granulicella	2	0	g__Granulicella	9	0.888889	11	g__Reyranella	0.161616	0.475962	0.0225914	43	g__norank_f__Pirellulaceae	0.3125	0.551724	0.01947
			g__unclassified_f__Acidobacteriaceae_Subgroup_1	7	0.47619	g__Pseudomonas	24	0.76087	90	g__unclassified_f__Streptomycetaceae	0.222222	0.490099	0.0225889	5	g__norank_f__norank_o__B12-WMSP1	0.270833	0.521739	0.0181763
			g__Bradyrhizobium	6	0.4	g__Bradyrhizobium	18	0.477124	7	g__Sphingomonas	0.191919	0.471429	0.0225524	80	g__norank_f__norank_o__Subgroup_13	0.364583	0.561404	0.0181293
			g__unclassified_f__Ktedonobacteraceae	5	0.8	g__unclassified_f__Ktedonobacteraceae	21	0.647619	12	g__Dyella	0.181818	0.480583	0.0223191	8	g__Haliangium	0.135417	0.48	0.0176473
			g__Bryobacter	10	0.4	g__Bryobacter	16	0.366667	67	g__norank_f__LWQ8	0.161616	0.462617	0.0223153	84	g__norank_f__norank_o__norank_c__norank_p__WPS-2	0.302083	0.548571	0.0175312
			g__unclassified_f__Microbacteriaceae	20	0.447368	g__norank_f__Micropepsaceae	10	0.377778	33	g__Shimazuella	0.181818	0.469194	0.0222598	90	g__Flexivirga	0.15625	0.450704	0.0171224
			g__Pseudomonas	12	0.439394	g__Roseiarcus	11	0.309091	72	g__norank_f__norank_o__Saccharimonadales	0.181818	0.475962	0.0216751	73	g__norank_f__norank_o__Acidobacteriales	0.166667	0.466019	0.0167753
			g__norank_f__Micropepsaceae	13	0.307692	g__unclassified_f__Microbacteriaceae	4	0.666667	32	g__Micromonospora	0.181818	0.485294	0.0215895	24	g__Roseiarcus	0.114583	0.438356	0.0167505
			g__Catenulispora	19	0.502924	g__Catenulispora	5	0.4	25	g__norank_f__Micropepsaceae	0.131313	0.482927	0.0214847	96	g__Mycobacterium	0.291667	0.536313	0.0167457
			g__unclassified_p__Chloroflexi	24	0.394928	g__unclassified_p__Chloroflexi	3	0.666667	3	g__Rhodanobacter	0.191919	0.497487	0.0212022	95	g__norank_f__SC-I-84	0.260417	0.510638	0.0162698
			g__Jatrophihabitans	9	0.444444	g__Actinomadura	12	0.575758	50	g__Crossiella	0.212121	0.487685	0.021064	20	g__Bradyrhizobium	0.1875	0.472906	0.0162133
			g__Actinomadura	12	0.393939	g__norank_f__Vermiphilaceae	27	0.532764	15	g__norank_f__67-14	0.171717	0.452055	0.0205038	92	g__Actinospica	0.25	0.510638	0.0155103
			g__Acidothermus	9	0.416667	g__Acidothermus	12	0.5	23	g__unclassified_f__Microbacteriaceae	0.20202	0.482927	0.018631	34	g__Puia	0.125	0.48	0.014828
			g__Bacillus	12	0.454545	g__Bacillus	6	0.933333	5	g__norank_f__norank_o__B12-WMSP1	0.161616	0.454128	0.0174286	2	g__FCPS473	0.197917	0.463768	0.0147049
			g__Micromonospora	18	0.352941	g__Arthrobacter	28	0.666667	97	g__norank_f__norank_o__Gaiellales	0.151515	0.44	0.0166536	71	g__Mucilaginibacter	0.333333	0.554913	0.0146739
			g__Shimazuella	18	0.431373	g__Streptomyces	24	0.565217	94	g__unclassified_o__Frankiales	0.181818	0.473684	0.0164197	15	g__Pseudolabrys	0.145833	0.45933	0.0145091
			g__Arthrobacter	6	0.466667	g__Puia	12	0.348485	9	g__Kribbella	0.191919	0.487685	0.0156594	38	g__Blastococcus	0.177083	0.492308	0.0141984
			g__Streptomyces	22	0.437229	g__norank_f__Diplorickettsiaceae	27	0.598291	91	g__norank_f__JG30-KF-AS9	0.161616	0.473684	0.0154046	81	g__Nitrolancea	0.34375	0.539326	0.0140564
			g__Puia	6	0.466667	g__Nocardioides	36	0.603175	61	g__unclassified_f__Comamonadaceae	0.191919	0.485294	0.0153205	3	g__Rhodanobacter	0.229167	0.502618	0.0137164
			g__norank_f__Diplorickettsiaceae	17	0.477941	g__Terracidiphilus	24	0.528986	43	g__Leifsonia	0.10101	0.436123	0.0148884	60	g__norank_f__LWQ8	0.145833	0.477612	0.0136319
			g__Nocardioides	10	0.533333	g__Blastococcus	17	0.544118	10	g__norank_f__norank_o__Elsterales	0.151515	0.480583	0.0133251	53	g__Acidipila	0.229167	0.510638	0.0133013
			g__Actinoallomurus	10	0.555556	g__Leifsonia	30	0.544828	29	g__Actinomadura	0.121212	0.426724	0.0131044	37	g__Terracidiphilus	0.25	0.518919	0.013289
			g__Terracidiphilus	6	0.466667	g__norank_f__norank_o__norank_c__Acidimicrobiia	29	0.603448	75	g__Terrabacter	0.121212	0.443946	0.0129903	40	g__norank_f__norank_o__norank_c__Acidimicrobiia	0.302083	0.536313	0.0126331
			g__Geodermatophilus	3	1	g__norank_f__Xanthobacteraceae	7	0.428571	52	g__norank_f__norank_o__KF-JG30-C25	0.10101	0.438053	0.0128974	76	g__norank_f__Gemmatimonadaceae	0.333333	0.536313	0.0126312
			g__Candidatus_Solibacter	6	0.333333	g__norank_f__norank_o__norank_c__JG30-KF-CM66	5	0.2	2	g__Haliangium	0.131313	0.443946	0.0128144	55	g__norank_f__Chitinophagaceae	0.1875	0.489796	0.0126171
			g__Leifsonia	10	0.4	g__norank_f__Pirellulaceae	30	0.505747	96	g__norank_f__norank_o__norank_c__norank_p__RCP2-54	0.181818	0.480583	0.0127195	74	g__Pajaroellobacter	0.135417	0.450704	0.0123883
			g__norank_f__norank_o__norank_c__Acidimicrobiia	7	0.571429	g__Legionella	10	0.311111	16	g__Pseudolabrys	0.121212	0.432314	0.0125128	64	g__unclassified_f__Pseudonocardiaceae	0.291667	0.536313	0.0121148
			g__norank_f__norank_o__norank_c__OLB14	6	0.466667	g__Crossiella	11	0.527273	37	g__norank_f__Diplorickettsiaceae	0.171717	0.475962	0.0124433	85	g__norank_f__Gemmataceae	0.1875	0.48731	0.0121021
			g__unclassified_f__Frankiaceae	13	0.5	g__Gemmatimonas	41	0.513415	64	g__unclassified_f__Geodermatophilaceae	0.0707071	0.407407	0.0123776	36	g__Nocardioides	0.375	0.55814	0.0111657
			g__norank_f__Xanthobacteraceae	15	0.590476	g__norank_f__norank_o__KF-JG30-C25	6	0.466667	57	g__norank_f__norank_o__Frankiales	0.171717	0.462617	0.0121331	6	g__norank_f__Isosphaeraceae	0.1875	0.463768	0.0111628
			g__norank_f__norank_o__norank_c__JG30-KF-CM66	7	0.714286	g__Devosia	14	0.802198	24	g__Pseudomonas	0.121212	0.447964	0.0114404	10	g__Sphingomonas	0.302083	0.542373	0.0111359
			g__norank_f__Pirellulaceae	9	0.555556	g__Acidibacter	28	0.666667	13	g__Chujaibacter	0.151515	0.466981	0.0113683	61	g__Burkholderia-Caballeronia-Paraburkholderia	0.114583	0.438356	0.0109888
			g__Crossiella	21	0.452381	g__Massilia	28	0.632275	85	g__Paenibacillus	0.151515	0.460465	0.0110951	78	g__Aquicella	0.291667	0.513369	0.010675
			g__Gemmatimonas	12	0.454545	g__norank_f__norank_o__Frankiales	9	0.777778	83	g__Aquicella	0.171717	0.469194	0.0109112	69	g__Terrabacter	0.197917	0.470588	0.0105167
			g__norank_f__norank_o__KF-JG30-C25	10	0.311111	g__unclassified_f__Acetobacteraceae	10	0.622222	28	g__Jatrophihabitans	0.0909091	0.426724	0.010824	72	g__norank_f__Mitochondria	0.197917	0.497409	0.0104726
			g__Amycolatopsis	14	0.516484	g__Acidipila	22	0.584416	86	g__norank_f__norank_o__IMCC26256	0.181818	0.480583	0.0106815	35	g__norank_f__Diplorickettsiaceae	0.28125	0.527473	0.00937721
			g__Devosia	8	0.535714	g__unclassified_f__Solirubrobacteraceae	37	0.531532	8	g__FCPS473	0.121212	0.430435	0.0102607	11	g__Chujaibacter	0.114583	0.446512	0.00936392
			g__Acidibacter	15	0.295238	g__norank_f__Chitinophagaceae	18	0.535948	51	g__Gemmatimonas	0.121212	0.421277	0.010193	86	g__norank_f__norank_o__0319-6G20	0.135417	0.461538	0.00917049
			g__Massilia	11	0.454545	g__Occallatibacter	42	0.458769	65	g__unclassified_c__Gammaproteobacteria	0.0909091	0.405738	0.0100097	4	g__norank_f__Simkaniaceae	0.125	0.424779	0.0088076
			g__norank_f__norank_o__Frankiales	17	0.470588	g__Allorhizobium-Neorhizobium-Pararhizobium-Rhizobium	26	0.627692	95	g__Actinospica	0.151515	0.447964	0.00979252	57	g__Allorhizobium-Neorhizobium-Pararhizobium-Rhizobium	0.270833	0.542373	0.00879554
			g__unclassified_f__Acetobacteraceae	7	0.380952	g__unclassified_c__Gammaproteobacteria	31	0.668817	66	g__norank_f__norank_o__Subgroup_2	0.161616	0.44	0.00969587	75	g__Clostridium_sensu_stricto_1	0.104167	0.438356	0.00821546
			g__Acidipila	14	0.384615	g__norank_f__norank_o__Subgroup_2	23	0.466403	22	g__Bryobacter	0.10101	0.402439	0.00936475	50	g__Massilia	0.291667	0.518919	0.00817672
			g__unclassified_f__Solirubrobacteraceae	24	0.34058	g__norank_f__LWQ8	14	0.483516	31	g__Bacillus	0.121212	0.430435	0.00898734	23	g__norank_f__Micropepsaceae	0.104167	0.432432	0.00755327
			g__unclassified_f__Comamonadaceae	19	0.479532	g__Burkholderia-Caballeronia-Paraburkholderia	11	0.418182	78	g__norank_f__Mitochondria	0.0707071	0.389764	0.00830154	30	g__Acidothermus	0.125	0.466019	0.00714136
			g__Occallatibacter	18	0.437908	g__Conexibacter	32	0.520161	74	g__norank_f__WD2101_soil_group	0.141414	0.434211	0.00822603	87	g__unclassified_f__Streptomycetaceae	0.0729167	0.372093	0.0071361
			g__Pedobacter	16	0.308333	g__norank_f__Acetobacteraceae	15	0.371429	19	g__unclassified_f__Acidobacteriaceae_Subgroup_1	0.0707071	0.37931	0.0078388	79	g__Tumebacillus	0.114583	0.470588	0.00696419
			g__unclassified_f__Geodermatophilaceae	7	0.238095	g__unclassified_f__Pseudonocardiaceae	28	0.595238	56	g__Massilia	0.111111	0.436123	0.00761661	41	g__norank_f__Xanthobacteraceae	0.0729167	0.4	0.00648261
			g__unclassified_c__Gammaproteobacteria	9	0.361111	g__norank_f__norank_o__Saccharimonadales	36	0.533333	71	g__unclassified_f__Pseudonocardiaceae	0.151515	0.452055	0.00734337	66	g__unclassified_o__Saccharimonadales	0.0833333	0.40678	0.00647528
			g__norank_f__norank_o__Subgroup_2	16	0.483333	g__unclassified_o__Saccharimonadales	8	0.464286	53	g__Amycolatopsis	0.141414	0.456221	0.00728673	97	g__norank_f__norank_o__Chloroplast	0.114583	0.422907	0.00646863
			g__norank_f__LWQ8	16	0.325	g__norank_f__Solirubrobacteraceae	8	0.428571	58	g__unclassified_f__Acetobacteraceae	0.0707071	0.39759	0.0071787	49	g__Acidibacter	0.291667	0.52459	0.00631819
			g__Burkholderia-Caballeronia-Paraburkholderia	7	0.428571	g__norank_f__WD2101_soil_group	18	0.418301	49	g__norank_f__Pirellulaceae	0.0909091	0.392857	0.00661786	58	g__unclassified_c__Gammaproteobacteria	0.322917	0.521739	0.00600306
			g__Conexibacter	16	0.341667	g__Terrabacter	19	0.637427	46	g__unclassified_f__Frankiaceae	0.131313	0.432314	0.00628268	32	g__Arthrobacter	0.291667	0.505263	0.00595738
			g__norank_f__Acetobacteraceae	5	0.6	g__norank_f__JG30-KF-CM45	9	0.722222	30	g__Acidothermus	0.0909091	0.4125	0.00611559	26	g__Catenulispora	0.0520833	0.396694	0.00595551
			g__unclassified_f__Pseudonocardiaceae	15	0.533333	g__Mucilaginibacter	32	0.576613	1	g__Nitrospira	0.0909091	0.4125	0.00610743	1	g__norank_f__Ktedonobacteraceae	0.1875	0.497409	0.00583457
			g__norank_f__norank_o__Saccharimonadales	18	0.431373	g__norank_f__Mitochondria	19	0.502924	17	g__unclassified_k__norank_d__Bacteria	0.0909091	0.380769	0.00598594	67	g__norank_f__Solirubrobacteraceae	0.0833333	0.385542	0.00563725
			g__unclassified_o__Saccharimonadales	18	0.320261	g__norank_f__norank_o__Acidobacteriales	16	0.441667	39	g__Actinoallomurus	0.10101	0.419492	0.00589286	21	g__unclassified_f__Ktedonobacteraceae	0.21875	0.505263	0.00563603
			g__norank_f__WD2101_soil_group	14	0.527473	g__Pajaroellobacter	13	0.410256	42	g__Candidatus_Solibacter	0.0606061	0.389764	0.00584121	45	g__Crossiella	0.114583	0.461538	0.00553953
			g__Terrabacter	12	0.333333	g__Clostridium_sensu_stricto_1	10	0.444444	84	g__Tumebacillus	0.10101	0.37931	0.00579232	14	g__norank_f__67-14	0.229167	0.497409	0.00553794
			g__norank_f__JG30-KF-CM45	9	0.388889	g__norank_f__Gemmatimonadaceae	32	0.580645	47	g__norank_f__Xanthobacteraceae	0.151515	0.462617	0.00546006	13	g__norank_f__norank_o__Elsterales	0.166667	0.448598	0.00548092
			g__Mucilaginibacter	19	0.356725	g__unclassified_f__Rhodanobacteraceae	4	0.333333	76	g__norank_f__JG30-KF-CM45	0.0909091	0.44	0.00488478	94	g__norank_f__norank_o__Gaiellales	0.177083	0.448598	0.00470142
			g__norank_f__Mitochondria	7	0.285714	g__Aquicella	28	0.621693	93	g__Flexivirga	0.040404	0.366667	0.00434194	16	g__Candidatus_Solibacter	0.0625	0.393443	0.00420907
			g__norank_f__norank_o__Acidobacteriales	24	0.34058	g__Tumebacillus	11	0.454545	68	g__Burkholderia-Caballeronia-Paraburkholderia	0.0707071	0.388235	0.00424233	47	g__norank_f__norank_o__KF-JG30-C25	0.0625	0.385542	0.00392213
			g__Pajaroellobacter	23	0.367589	g__norank_f__norank_o__Subgroup_13	35	0.568067	38	g__Nocardioides	0.10101	0.423077	0.0039186	52	g__unclassified_f__Acetobacteraceae	0.104167	0.454976	0.00377832
			g__norank_f__Gemmatimonadaceae	10	0.555556	g__Nitrolancea	33	0.566288	34	g__Arthrobacter	0.0606061	0.385214	0.00366048	19	g__Pseudomonas	0.25	0.492308	0.00296969
			g__unclassified_f__Rhodanobacteraceae	1	0	g__norank_f__Magnetospirillaceae	3	0.333333	54	g__Devosia	0.0808081	0.415966	0.00348554	93	g__norank_f__norank_o__norank_c__norank_p__RCP2-54	0.104167	0.410256	0.00258599
			g__Aquicella	17	0.514706	g__norank_f__norank_o__IMCC26256	33	0.55303	81	g__norank_f__Gemmatimonadaceae	0.10101	0.423077	0.00344834	42	g__norank_f__norank_o__norank_c__JG30-KF-CM66	0.0520833	0.401674	0.00255979
			g__Tumebacillus	10	0.466667	g__norank_f__norank_o__norank_c__norank_p__WPS-2	29	0.536946	44	g__norank_f__norank_o__norank_c__Acidimicrobiia	0.0707071	0.40081	0.00334384	17	g__unclassified_k__norank_d__Bacteria	0.0625	0.373541	0.00250324
			g__Paenibacillus	15	0.47619	g__norank_f__Gemmataceae	18	0.51634	45	g__norank_f__norank_o__norank_c__OLB14	0.0606061	0.394422	0.00332746	77	g__unclassified_f__Rhodanobacteraceae	0.0416667	0.384	0.00236015
			g__norank_f__norank_o__IMCC26256	18	0.542484	g__norank_f__norank_o__0319-6G20	13	0.5	20	g__Bradyrhizobium	0.0606061	0.40081	0.00314499	28	g__Actinomadura	0.125	0.444444	0.00197781
			g__norank_f__norank_o__norank_c__norank_p__WPS-2	21	0.380952	g__unclassified_f__Streptomycetaceae	7	0.285714	14	g__Knoellia	0.0505051	0.392857	0.00288161	48	g__Devosia	0.145833	0.468293	0.0015948
			g__norank_f__Gemmataceae	11	0.727273	g__norank_f__JG30-KF-AS9	22	0.376623	88	g__norank_f__Gemmataceae	0.111111	0.402439	0.00234499	82	g__norank_f__Magnetospirillaceae	0.03125	0.387097	0.00123121
			g__norank_f__norank_o__0319-6G20	5	0.6	g__Ralstonia	1	0	36	g__Puia	0.0606061	0.37931	0.00189976	51	g__norank_f__norank_o__Frankiales	0.09375	0.419214	0.000879657
			g__unclassified_f__Streptomycetaceae	22	0.458874	g__Flexivirga	15	0.552381	99	g__Mycobacterium	0.0909091	0.40081	0.00156664	91	g__unclassified_o__Frankiales	0.0729167	0.424779	0.000851313
			g__norank_f__JG30-KF-AS9	16	0.416667	g__unclassified_o__Frankiales	7	0.714286	40	g__Terracidiphilus	0.0606061	0.382239	0.00140702	70	g__norank_f__JG30-KF-CM45	0.09375	0.436364	0.000636769
			g__Singulisphaera	9	0.833333	g__Actinospica	24	0.554348	70	g__norank_f__Acetobacteraceae	0.0505051	0.34375	0.00106192	25	g__unclassified_f__Microbacteriaceae	0.0416667	0.350365	0.000384436
			g__Flexivirga	4	0.166667	g__norank_f__norank_o__norank_c__norank_p__RCP2-54	10	0.644444	89	g__norank_f__norank_o__0319-6G20	0.0505051	0.377863	0.000909617	18	g__Granulicella	0.09375	0.436364	0.000240465
			g__unclassified_o__Frankiales	18	0.477124	g__norank_f__norank_o__Gaiellales	17	0.661765	92	g__Singulisphaera	0.0909091	0.382239	0.000801666	27	g__unclassified_p__Chloroflexi	0.03125	0.360902	0.000108514
			g__Actinospica	15	0.438095	g__norank_f__SC-I-84	25	0.566667	48	g__norank_f__norank_o__norank_c__JG30-KF-CM66	0.0707071	0.399194	0.000619285	31	g__Bacillus	0.0625	0.403361	1.46199e-05
			g__norank_f__norank_o__norank_c__norank_p__RCP2-54	18	0.48366	g__Mycobacterium	28	0.603175	18	g__Granulicella	0.020202	0.327815	0.000614446	12	g__Knoellia	0.0416667	0.341637	0
			g__norank_f__norank_o__Gaiellales	15	0.352381	g__norank_f__norank_o__Chloroplast	11	0.527273	6	g__norank_f__Isosphaeraceae	0.0808081	0.362637	0.000402581	89	g__Ralstonia	0.0104167	0.349091	0
			g__norank_f__SC-I-84	16	0.291667		1774	51.45	21	g__unclassified_f__Ktedonobacteraceae	0.0505051	0.394422	0.000163626
			g__Mycobacterium	9	0.611111				41	g__Geodermatophilus	0.030303	0.340206	0
			g__norank_f__norank_o__Chloroplast	20	0.373684				82	g__unclassified_f__Rhodanobacteraceae	0.010101	0.323529	0
				1304	44.58

## Sheet: S5
Table S5. Fungal network structure properties
Sigle value attribute			Network node attribute						Network center coefficient
	P125	P90	P125			P90			P125					P90
Transitivity	0.48	0.44	node name	degree	clustering	node name	degree	clustering	Node ID	Node Name	Degree Centrality	Closeness Centrality	Betweenness Centrality	Node ID	Node Name	Degree Centrality	Closeness Centrality	Betweenness Centrality
Diameter	5	6	g__Rhizophagus	33	0.464015	g__Botrytis	26	0.433846	89	g__Talaromyces	0.295918	0.544444	0.0405657	73	g__Fusariella	0.316327	0.538462	0.0671754
Average shortest path length	2.18	2.36	g__unclassified_p__Basidiomycota	19	0.409357	g__Rhizophagus	7	0.333333	55	g__Coniosporium	0.214286	0.492462	0.0400008	36	g__unclassified_f__Aspergillaceae	0.285714	0.524064	0.0570317
			g__Botrytis	28	0.513228	g__unclassified_f__Onygenaceae	28	0.452381	62	g__Microthecium	0.326531	0.56	0.0358819	7	g__Phialosimplex	0.163265	0.457944	0.0444104
			g__Acrocalymma	19	0.461988	g__Neocosmospora	8	0.928571	88	g__Cladosporium	0.346939	0.56	0.0352785	14	g__Holtermanniella	0.306122	0.541436	0.0400411
			g__Purpureocillium	15	0.361905	g__unclassified_f__Phaeosphaeriaceae	15	0.695238	28	g__Neurospora	0.214286	0.497462	0.0343842	41	g__Leucothecium	0.22449	0.494949	0.0365223
			g__Papiliotrema	10	0.511111	g__Saitozyma	7	0.333333	84	g__Periconia	0.27551	0.510417	0.0296588	58	g__unclassified_o__Auriculariales	0.193878	0.505155	0.0349601
			g__unclassified_f__Didymellaceae	22	0.471861	g__Phialosimplex	16	0.35	48	g__unclassified_f__Nectriaceae	0.244898	0.49	0.0294804	1	g__Botrytis	0.265306	0.513089	0.0292585
			g__Cladorrhinum	5	0.8	g__unclassified_p__Basidiomycota	12	0.515152	94	g__Verticillium	0.244898	0.505155	0.0289087	3	g__unclassified_f__Onygenaceae	0.285714	0.494949	0.028261
			g__Cercospora	6	0.933333	g__unclassified_p__Glomeromycota	16	0.583333	1	g__Rhizophagus	0.336735	0.553672	0.0257635	39	g__Zopfiella	0.234694	0.5	0.0274638
			g__unclassified_f__Onygenaceae	10	0.466667	g__unclassified_c__Dothideomycetes	13	0.397436	71	g__Nigrospora	0.132653	0.462264	0.0224926	92	g__unclassified_f__Chytridiaceae	0.244898	0.505155	0.0272068
			g__Clonostachys	13	0.512821	g__unclassified_p__Rozellomycota	4	0.333333	22	g__Pectenia	0.214286	0.492462	0.0215456	90	g__Conlarium	0.183673	0.475728	0.0268362
			g__Gibberella	11	0.490909	g__Setosphaeria	8	0.535714	38	g__Zopfiella	0.234694	0.502564	0.0212178	38	g__Knufia	0.153061	0.47343	0.0256008
			g__unclassified_f__Tilachlidiaceae	12	0.727273	g__Gibberella	4	0.666667	21	g__unclassified_c__Sordariomycetes	0.204082	0.505155	0.0211757	71	g__Cyphellophora	0.102041	0.422414	0.0253612
			g__unclassified_p__Glomeromycota	27	0.527066	g__Holtermanniella	30	0.4	7	g__unclassified_f__Didymellaceae	0.22449	0.518519	0.0204378	62	g__unclassified_p__Ascomycota	0.22449	0.492462	0.0252854
			g__unclassified_p__Rozellomycota	12	0.378788	g__Purpureocillium	10	0.222222	64	g__Sarocladium	0.285714	0.532609	0.0201595	29	g__unclassified_c__Agaricomycetes	0.285714	0.524064	0.0247785
			g__Alternaria	19	0.51462	g__Mortierella	12	0.454545	74	g__Epicoccum	0.173469	0.4689	0.0194504	64	g__Curvularia	0.153061	0.417021	0.0247767
			g__unclassified_f__Lasiosphaeriaceae	18	0.457516	g__Clonostachys	9	0.388889	25	g__Scytalidium	0.122449	0.453704	0.0191072	55	g__Pseudogymnoascus	0.163265	0.457944	0.0243588
			g__Holtermanniella	19	0.444444	g__Metapochonia	11	0.272727	73	g__Dokmaia	0.142857	0.471154	0.0187171	44	g__Hannaella	0.183673	0.4689	0.0236519
			g__Mortierella	19	0.450292	g__unclassified_f__Lasiosphaeriaceae	6	0.533333	97	g__Poaceascoma	0.234694	0.5	0.0186011	87	g__Cladosporium	0.153061	0.433628	0.0235656
			g__Metapochonia	16	0.516667	g__unclassified_c__Sordariomycetes	17	0.617647	43	g__Acremonium	0.27551	0.532609	0.0185292	52	g__unclassified_f__Nectriaceae	0.153061	0.4689	0.0233785
			g__unclassified_c__Sordariomycetes	20	0.473684	g__Pectenia	13	0.74359	80	g__Metarhizium	0.142857	0.451613	0.0178245	16	g__Mortierella	0.122449	0.435556	0.0231595
			g__Pectenia	21	0.4	g__unclassified_o__GS11	11	0.436364	33	g__Sclerotinia	0.22449	0.497462	0.0170664	68	g__Chordomyces	0.265306	0.515789	0.0228194
			g__unclassified_o__GS11	5	0.4	g__unclassified_o__Glomerellales	18	0.48366	86	g__Phaeosphaeriopsis	0.265306	0.513089	0.0169433	69	g__Westerdykella	0.183673	0.478049	0.0226103
			g__unclassified_o__Glomerellales	26	0.52	g__Trechispora	12	0.272727	67	g__Collarina	0.173469	0.482759	0.0169294	56	g__unclassified_k__Fungi	0.132653	0.427948	0.0223568
			g__Scytalidium	12	0.378788	g__Scytalidium	11	0.618182	5	g__Purpureocillium	0.153061	0.475728	0.0165005	85	g__Phaeosphaeriopsis	0.163265	0.4689	0.021844
			g__Chlamydocillium	11	0.418182	g__Chlamydocillium	13	0.564103	52	g__Leucocoprinus	0.183673	0.475728	0.0164869	28	g__Neurospora	0.122449	0.453704	0.0216127
			g__unclassified_o__Pleosporales	14	0.395604	g__unclassified_o__Pleosporales	17	0.5	54	g__unclassified_o__Auriculariales	0.22449	0.502564	0.0158028	15	g__Purpureocillium	0.102041	0.443439	0.0215395
			g__Neurospora	21	0.371429	g__Neurospora	12	0.409091	19	g__Mortierella	0.193878	0.460094	0.0157308	23	g__unclassified_o__Glomerellales	0.183673	0.49	0.0204497
			g__unclassified_c__Dothideomycetes	9	0.416667	g__unclassified_c__Agaricomycetes	28	0.44709	2	g__unclassified_p__Basidiomycota	0.193878	0.497462	0.0155569	42	g__Sonoraphlyctis	0.0306122	0.326667	0.0204082
			g__unclassified_c__Agaricomycetes	16	0.425	g__Cystofilobasidium	13	0.487179	24	g__unclassified_o__Glomerellales	0.265306	0.524064	0.0150654	72	g__Nigrospora	0.255102	0.480392	0.0199923
			g__Cystofilobasidium	6	0.6	g__Alternaria	3	1	3	g__Botrytis	0.285714	0.524064	0.0149577	94	g__Fusicolla	0.0918367	0.410042	0.0192288
			g__Echria	16	0.508333	g__Echria	6	0.333333	51	g__Pseudogymnoascus	0.244898	0.502564	0.0145818	45	g__Microdochium	0.142857	0.462264	0.0189912
			g__Sclerotinia	22	0.489177	g__Sclerotinia	2	0	60	g__unclassified_o__Xylariales	0.27551	0.526882	0.0143907	60	g__Coniosporium	0.132653	0.443439	0.0189884
			g__Thielavia	16	0.483333	g__Thielavia	8	0.357143	14	g__unclassified_p__Glomeromycota	0.27551	0.532609	0.0140634	43	g__Udeniozyma	0.122449	0.420601	0.0187182
			g__unclassified_f__Aspergillaceae	10	0.6	g__Didymella	14	0.549451	4	g__Acrocalymma	0.193878	0.475728	0.0138286	93	g__unclassified_f__Arthopyreniaceae	0.132653	0.413502	0.0173643
			g__Myrothecium	12	0.409091	g__unclassified_f__Aspergillaceae	28	0.39418	56	g__unclassified_c__GS13	0.153061	0.466667	0.0137567	10	g__unclassified_c__Dothideomycetes	0.132653	0.4689	0.0157241
			g__Knufia	10	0.555556	g__Myrothecium	3	0.666667	57	g__unclassified_p__Ascomycota	0.265306	0.513089	0.0137313	18	g__Metapochonia	0.112245	0.395161	0.015539
			g__Zopfiella	23	0.470356	g__Knufia	15	0.390476	27	g__unclassified_o__Pleosporales	0.142857	0.464455	0.0137008	30	g__Cystofilobasidium	0.132653	0.418803	0.015513
			g__Leucothecium	14	0.604396	g__Zopfiella	23	0.450593	30	g__unclassified_c__Agaricomycetes	0.163265	0.475728	0.013577	9	g__unclassified_p__Glomeromycota	0.163265	0.4689	0.0152548
			g__Udeniozyma	10	0.444444	g__Ophiosphaerella	14	0.681319	98	g__Emericellopsis	0.163265	0.478049	0.0135484	27	g__unclassified_o__Pleosporales	0.173469	0.451613	0.0152496
			g__Hannaella	22	0.52381	g__Leucothecium	22	0.411255	17	g__unclassified_f__Lasiosphaeriaceae	0.183673	0.464455	0.0131687	24	g__Trechispora	0.122449	0.435556	0.0151713
			g__unclassified_o__Conioscyphales	10	0.355556	g__Sonoraphlyctis	3	0.333333	61	g__Curvularia	0.204082	0.494949	0.0128403	59	g__Ophiocordyceps	0.132653	0.431718	0.0150708
			g__Acremonium	27	0.490028	g__Udeniozyma	12	0.272727	46	g__Aspergillus	0.0918367	0.420601	0.0126976	88	g__Talaromyces	0.153061	0.464455	0.0149599
			g__unclassified_o__Chaetothyriales	8	0.357143	g__Hannaella	18	0.392157	41	g__Hannaella	0.22449	0.49	0.0124779	79	g__Chaetomium	0.0918367	0.408333	0.0148756
			g__Paraconiothyrium	15	0.590476	g__Microdochium	14	0.450549	26	g__Chlamydocillium	0.112245	0.439462	0.0123185	17	g__Clonostachys	0.0918367	0.403292	0.0143378
			g__Aspergillus	9	0.305556	g__unclassified_o__Conioscyphales	6	0.466667	18	g__Holtermanniella	0.193878	0.49	0.0122055	75	g__Dokmaia	0.173469	0.462264	0.0141162
			g__Myrmecridium	13	0.423077	g__unclassified_o__Chaetothyriales	15	0.457143	77	g__Arnium	0.163265	0.480392	0.0121805	76	g__Epicoccum	0.132653	0.429825	0.0133716
			g__unclassified_f__Nectriaceae	24	0.369565	g__Paraconiothyrium	10	0.844444	20	g__Metapochonia	0.163265	0.49	0.011932	32	g__Echria	0.0612245	0.401639	0.01295
			g__unclassified_f__Capnodiaceae	12	0.606061	g__Lectera	8	0.428571	42	g__unclassified_o__Conioscyphales	0.102041	0.464455	0.011917	82	g__unclassified_o__Helotiales	0.0816327	0.396761	0.0123752
			g__Exophiala	14	0.516484	g__Aspergillus	11	0.418182	68	g__Chordomyces	0.244898	0.5	0.0117314	34	g__Thielavia	0.0816327	0.422414	0.0120933
			g__Pseudogymnoascus	24	0.51087	g__Myrmecridium	9	0.472222	16	g__Alternaria	0.193878	0.471154	0.0113433	47	g__unclassified_o__Chaetothyriales	0.153061	0.462264	0.0114311
			g__Leucocoprinus	18	0.457516	g__unclassified_f__Nectriaceae	15	0.285714	75	g__Arcopilus	0.132653	0.453704	0.0107078	66	g__Arxiella	0.122449	0.441441	0.0113019
			g__unclassified_k__Fungi	7	0.571429	g__Papiliotrema	5	0.5	34	g__Thielavia	0.163265	0.457944	0.0103235	50	g__Aspergillus	0.112245	0.406639	0.00992243
			g__unclassified_o__Auriculariales	22	0.463203	g__unclassified_f__Leucosporidiaceae	14	0.681319	15	g__unclassified_p__Rozellomycota	0.122449	0.462264	0.0102192	86	g__unclassified_o__Trechisporales	0.112245	0.411765	0.00978568
			g__Coniosporium	21	0.285714	g__Pseudogymnoascus	16	0.375	50	g__Exophiala	0.142857	0.451613	0.0100561	74	g__Setophoma	0.112245	0.396761	0.00928578
			g__unclassified_c__GS13	15	0.409524	g__unclassified_k__Fungi	13	0.294872	32	g__Echria	0.163265	0.455814	0.00980124	78	g__unclassified_o__Sordariales	0.173469	0.47343	0.00914617
			g__unclassified_p__Ascomycota	26	0.550769	g__Preussia	7	0.238095	85	g__Albifimbria	0.183673	0.482759	0.00930674	97	g__Emericellopsis	0.0816327	0.427948	0.00853857
			g__Cladophialophora	18	0.601307	g__unclassified_o__Auriculariales	19	0.345029	58	g__Cladophialophora	0.183673	0.482759	0.00908255	91	g__Cochliobolus	0.112245	0.4375	0.00726846
			g__unclassified_f__Hyaloscyphaceae	17	0.654412	g__Ophiocordyceps	13	0.397436	87	g__unclassified_o__Trechisporales	0.234694	0.5	0.00876806	70	g__Fusarium	0.183673	0.449541	0.00722947
			g__unclassified_o__Xylariales	27	0.532764	g__Coniosporium	13	0.320513	11	g__Clonostachys	0.132653	0.475728	0.00760786	8	g__unclassified_p__Basidiomycota	0.122449	0.445455	0.00669094
			g__Curvularia	20	0.536842	g__unclassified_c__GS13	5	0.4	40	g__Udeniozyma	0.102041	0.426087	0.0075288	26	g__Chlamydocillium	0.132653	0.466667	0.00659855
			g__Microthecium	32	0.429435	g__unclassified_p__Ascomycota	22	0.415584	91	g__Thanatephorus	0.132653	0.480392	0.00714253	54	g__unclassified_f__Leucosporidiaceae	0.142857	0.460094	0.00646295
			g__Arxiella	11	0.581818	g__Cladophialophora	10	0.488889	47	g__Myrmecridium	0.132653	0.466667	0.00712645	63	g__Cladophialophora	0.102041	0.401639	0.00644115
			g__Sarocladium	28	0.47619	g__Curvularia	15	0.32381	99	g__Penicillium	0.102041	0.404959	0.006884	35	g__Didymella	0.142857	0.435556	0.00641415
			g__unclassified_p__Chytridiomycota	5	0.7	g__Microthecium	8	0.571429	10	g__unclassified_f__Onygenaceae	0.102041	0.392	0.00686182	22	g__unclassified_o__GS11	0.112245	0.422414	0.00630965
			g__Saitozyma	4	0.5	g__Arxiella	12	0.348485	82	g__unclassified_o__Helotiales	0.153061	0.466667	0.00634877	57	g__Preussia	0.0714286	0.415254	0.00624621
			g__Collarina	17	0.411765	g__unclassified_p__Chytridiomycota	6	0.266667	36	g__Myrothecium	0.122449	0.4689	0.00624162	20	g__unclassified_c__Sordariomycetes	0.173469	0.475728	0.00624131
			g__Chordomyces	24	0.554348	g__Chordomyces	26	0.443077	70	g__Cyphellophora	0.153061	0.433628	0.00590086	51	g__Myrmecridium	0.0918367	0.387352	0.00618473
			g__Fusarium	14	0.637363	g__Westerdykella	18	0.437908	69	g__Fusarium	0.142857	0.443439	0.00580433	12	g__Setosphaeria	0.0816327	0.388889	0.00567767
			g__Cyphellophora	15	0.580952	g__Fusarium	18	0.555556	12	g__Gibberella	0.112245	0.447489	0.00556196	6	g__Saitozyma	0.0714286	0.429825	0.0056342
			g__Nigrospora	13	0.307692	g__Cyphellophora	10	0.4	44	g__unclassified_o__Chaetothyriales	0.0816327	0.426087	0.00552029	61	g__unclassified_c__GS13	0.0510204	0.371212	0.00548976
			g__Setophoma	6	0.666667	g__Nigrospora	25	0.483333	90	g__Trichoderma	0.142857	0.443439	0.00545235	49	g__Lectera	0.0816327	0.390438	0.00543562
			g__Dokmaia	14	0.384615	g__Fusariella	31	0.346237	78	g__Chaetomium	0.0918367	0.410042	0.00501305	25	g__Scytalidium	0.112245	0.403292	0.00502275
			g__Epicoccum	17	0.375	g__Setophoma	11	0.436364	96	g__Clitopilus	0.142857	0.480392	0.00489527	53	g__Papiliotrema	0.0510204	0.372624	0.0048195
			g__Arcopilus	13	0.410256	g__Dokmaia	17	0.573529	76	g__unclassified_o__Sordariales	0.112245	0.462264	0.00480235	81	g__Pseudopithomyces	0.0918367	0.406639	0.00452057
			g__unclassified_o__Sordariales	11	0.545455	g__Epicoccum	13	0.5	39	g__Leucothecium	0.142857	0.435556	0.00475697	67	g__unclassified_p__Chytridiomycota	0.0612245	0.372624	0.00424809
			g__Arnium	16	0.408333	g__Arcopilus	14	0.615385	45	g__Paraconiothyrium	0.153061	0.426087	0.00469888	2	g__Rhizophagus	0.0714286	0.413502	0.00396377
			g__Chaetomium	9	0.5	g__unclassified_o__Sordariales	17	0.566176	6	g__Papiliotrema	0.102041	0.441441	0.00464899	77	g__Arcopilus	0.142857	0.453704	0.00392332
			g__Archaeorhizomyces	11	0.527273	g__Chaetomium	9	0.361111	29	g__unclassified_c__Dothideomycetes	0.0918367	0.439462	0.0045987	19	g__unclassified_f__Lasiosphaeriaceae	0.0612245	0.387352	0.0038605
			g__Metarhizium	14	0.395604	g__Metarhizium	5	0.9	63	g__Arxiella	0.112245	0.455814	0.00419671	99	g__Penicillium	0.0816327	0.410042	0.00340182
			g__Pseudopithomyces	2	1	g__Pseudopithomyces	9	0.5	79	g__Archaeorhizomyces	0.112245	0.449541	0.00414216	98	g__Leptobacillium	0.112245	0.433628	0.00326782
			g__unclassified_o__Helotiales	15	0.580952	g__unclassified_o__Helotiales	8	0.285714	59	g__unclassified_f__Hyaloscyphaceae	0.173469	0.487562	0.00390824	46	g__unclassified_o__Conioscyphales	0.0612245	0.379845	0.00314535
			g__Auxarthron	7	0.619048	g__Periconia	4	0.166667	35	g__unclassified_f__Aspergillaceae	0.102041	0.435556	0.00381505	95	g__Clitopilus	0.0918367	0.417021	0.00281576
			g__Periconia	27	0.509972	g__Albifimbria	4	0.666667	37	g__Knufia	0.102041	0.435556	0.00377699	83	g__Periconia	0.0408163	0.381323	0.00263248
			g__Albifimbria	18	0.568627	g__Phaeosphaeriopsis	16	0.366667	92	g__unclassified_f__Arthopyreniaceae	0.0816327	0.457944	0.00372724	89	g__Trichoderma	0.0612245	0.401639	0.00261145
			g__Phaeosphaeriopsis	26	0.467692	g__unclassified_o__Trechisporales	11	0.381818	49	g__unclassified_f__Capnodiaceae	0.122449	0.471154	0.00362202	65	g__Microthecium	0.0816327	0.367041	0.00251276
			g__unclassified_o__Trechisporales	23	0.632411	g__Cladosporium	15	0.47619	93	g__Fusicolla	0.0918367	0.417021	0.00318441	5	g__unclassified_f__Phaeosphaeriaceae	0.153061	0.420601	0.00236256
			g__Cladosporium	34	0.43672	g__Talaromyces	15	0.504762	83	g__Auxarthron	0.0714286	0.404959	0.00289218	40	g__Ophiosphaerella	0.142857	0.417021	0.00226906
			g__Talaromyces	29	0.352217	g__Trichoderma	6	0.533333	23	g__unclassified_o__GS11	0.0510204	0.398374	0.0027346	21	g__Pectenia	0.132653	0.418803	0.00110845
			g__Trichoderma	14	0.582418	g__Conlarium	18	0.392157	13	g__unclassified_f__Tilachlidiaceae	0.122449	0.4375	0.00212985	13	g__Gibberella	0.0408163	0.360294	0.000948101
			g__Thanatephorus	13	0.384615	g__Cochliobolus	11	0.490909	65	g__unclassified_p__Chytridiomycota	0.0510204	0.360294	0.00176664	84	g__Albifimbria	0.0408163	0.329966	0.000843414
			g__unclassified_f__Arthopyreniaceae	8	0.428571	g__unclassified_f__Chytridiaceae	24	0.431159	53	g__unclassified_k__Fungi	0.0714286	0.404959	0.00125741	11	g__unclassified_p__Rozellomycota	0.0408163	0.385827	0.000777069
			g__Fusicolla	9	0.638889	g__unclassified_f__Arthopyreniaceae	13	0.346154	72	g__Setophoma	0.0612245	0.369811	0.00100082	48	g__Paraconiothyrium	0.102041	0.396761	0.000554604
			g__Verticillium	24	0.474638	g__Fusicolla	9	0.333333	66	g__Saitozyma	0.0408163	0.360294	0.000901864	37	g__Myrothecium	0.0306122	0.372624	0.000135162
			g__Neocosmospora	2	1	g__Clitopilus	9	0.527778	31	g__Cystofilobasidium	0.0612245	0.367041	0.00059622	33	g__Sclerotinia	0.0204082	0.357664	7.80263e-05
			g__Clitopilus	14	0.615385	g__Poaceascoma	1	0	8	g__Cladorrhinum	0.0510204	0.385827	0.00030399	4	g__Neocosmospora	0.0816327	0.371212	6.01124e-05
			g__Poaceascoma	23	0.549407	g__Emericellopsis	8	0.321429	9	g__Cercospora	0.0612245	0.360294	4.43162e-05	80	g__Metarhizium	0.0510204	0.332203	5.00937e-05
			g__Emericellopsis	16	0.458333	g__Leptobacillium	11	0.636364	81	g__Pseudopithomyces	0.0204082	0.348754	0	31	g__Alternaria	0.0306122	0.313099	0
			g__Penicillium	10	0.422222	g__Penicillium	8	0.571429	95	g__Neocosmospora	0.0204082	0.364312	0	96	g__Poaceascoma	0.0102041	0.246851	0
				1584	50		1258	44.98
